# Supplementary material for: Peptide vaccine-treated, long-term surviving cancer patients harbor self-renewing tumor-specific CD8+ T cells
Source: Nat Commun. 2022 Jun 3;13:3123. doi: 10.1038/s41467-022-30861-z (PMC9166698; doi:10.1038/s41467-022-30861-z)
Supplement: Supplementary file 4 — Source Data [file 41467_2022_30861_MOESM4_ESM.xlsx]

## Sheet: Figure 1c-d
PBMC donor	Peptide	Specific spot
		Pre	Post
A1	hTERT461	0	10.5
A2	hTERT461	0	86.5
A3	hTERT461	17	35
A4	hTERT461	1	13
A5	hTERT461	0	15
A6	hTERT461	0	11.5
A7	hTERT461	3.5	13.5
A8	hTERT461	3.5	15
A9	hTERT461	2.5	11
A10	hTERT461	9	6
A11	hTERT461	6	4
A12	hTERT461	3	5.5
A13	hTERT461	12.5	14.5
A14	hTERT461	16.5	35
B1	SART2899	0.5	0
B2	SART2899	0	2
B3	SART2899	0	0
B4	SART2899	0	0.5
B5	SART2899	0	0.5
B6	SART2899	0	0
B7	SART2899	0	20
B8	SART2899	0	1
B9	SART2899	0	32
B10	SART2899	2	14.5
B11	SART2899	1.5	12
B12	SART2899	0	0.5
C1	SART3109	0.5	14
C2	SART3109	6.5	24
C3	SART3109	24	4.5
C4	SART3109	1.5	28.5
C5	SART3109	26	61.5
C6	SART3109	6.5	14.5
C7	SART3109	18	33
C8	SART3109	0.5	3.5
C9	SART3109	94	27
C10	SART3109	17	1
C11	SART3109	132	16.5
C12	SART3109	5	0
D1	AFP357	1.5	43.5
D2	AFP357	2	0.5
D3	AFP357	14.5	288
D4	AFP357	0	1
D5	AFP357	0	0
D6	AFP357	0	1.5
D7	AFP357	0	2
D8	AFP357	0	0
D9	AFP357	0	12.5
D10	AFP357	5	5
D11	AFP357	0	2.5
D12	AFP357	0	19.5
D13	AFP357	0.5	0
D14	AFP357	0	4.5
D15	AFP357	3.5	10.5
D1	AFP403	0	24.5
D2	AFP403	3.5	3.5
D3	AFP403	2	21
D4	AFP403	0	0
D5	AFP403	0	0
D6	AFP403	1.5	0.5
D7	AFP403	0	1
D8	AFP403	0	0
D9	AFP403	0	13
D10	AFP403	1.5	1
D11	AFP403	0	0
D12	AFP403	2.5	3
D13	AFP403	4.5	0
D14	AFP403	0	4.5
D15	AFP403	0	11
E1	MRP765	0.5	11
E2	MRP765	1.5	1.5
E3	MRP765	1	3
E4	MRP765	0.5	0
E5	MRP765	0	0
E6	MRP765	1	13
E7	MRP765	0	17.5
E8	MRP765	ND	ND
E9	MRP765	2	11.5
E10	MRP765	0	7.5
E11	MRP765	1	3.5
E12	MRP765	0	20

## Sheet: Fugure 2c-f
PBMC donor	tetramer	Pre					Post
		%tetramer	Tcm	Tem	TEMRA	Naïve	%tetramer	Tcm	Tem	TEMRA	Naïve
A1	HLA-A24:hTERT461	0.01	10	20	50	20	0.1	3.77	83	11.3	1.93
A2	HLA-A24:hTERT461	0.03	3.33	15	63.3	18.37	0.14	4.24	64.1	24.9	6.76
A3	HLA-A24:hTERT461	0.03	7.69	10.3	51.3	30.71	0.11	5.59	28.7	58	7.71
A4	HLA-A24:hTERT461	0.04	9.2	25.3	35.6	29.9	0.04	9.64	34.9	24.1	31.36
A5	HLA-A24:hTERT461	0.07	10.1	34.8	40.4	14.7	0.04	1.96	66.7	27.5	3.84
A6	HLA-A24:hTERT461	0.01	11.1	11.1	11.1	66.7	0.08	9.18	68.4	17.3	5.12
A7	HLA-A24:hTERT461	0.02	6.25	20.8	50	22.95	0.16	8.42	58.2	21.8	11.58
A8	HLA-A24:hTERT461	0.01	0	41.7	25	33.3	0.02	6.52	58.7	28.3	6.48
A9	HLA-A24:hTERT461	0.02	21.1	47.4	5.3	26.2	0.09	14.3	59.5	16.7	9.5
A10	HLA-A24:hTERT461	0.02	6.9	24.1	41.4	27.6	0.18	10.8	64.5	7.5	17.2
A11	HLA-A24:hTERT461	0.04	12.5	16.7	39.2	31.6	0.17	15.1	41.7	28.8	14.4
A12	HLA-A24:hTERT461	0.05	12.7	23.6	40.9	22.8	0.16	8.59	67.5	17.2	6.71
A13	HLA-A24:hTERT461	0.02	2.33	14	62.8	20.87	0.03	10.4	14.6	54.2	20.8
A14	HLA-A24:hTERT461	0.11	3.7	17.6	41.7	37	0.09	7.96	41.6	21.2	29.24
D1	HLA-A24:AFP357	0.03	3.5	22.8	63.2	10.5	0.04	2.7	13.5	74.3	9.5
D2	HLA-A24:AFP357	0.02	0	20.6	77.8	1.6	0.02	8.8	8.8	50	32.4
D3	HLA-A24:AFP357	0.02	28.6	28.6	17.9	24.9	0.06	65.9	5.5	2.2	26.4
D4	HLA-A24:AFP357	0.02	7.1	69	14.3	9.6	0.05	12	64	24	0
D5	HLA-A24:AFP357	0.07	2.5	22.8	63.3	11.4	0.03	3.5	13.8	79.3	3.4
D6	HLA-A24:AFP357	0.03	3	36.4	51.5	9.1	0.03	15.2	18.2	54.5	12.1
D7	HLA-A24:AFP357	0.01	10	60	20	10	0.02	0	38.5	46.2	15.3
D8	HLA-A24:AFP357	0.03	18.8	43.8	15.6	21.8	0.04	8.8	29.4	50	11.8
D9	HLA-A24:AFP357	0.01	12.5	50	37.5	0	0.02	0	50	41.7	8.3
D11	HLA-A24:AFP357	0.02	0	16	72	12	0.02	6.5	12.9	74.2	6.4
D13	HLA-A24:AFP357	0.01	25	50	25	0	0.04	0	87.5	12.5	0
D14	HLA-A24:AFP357	0.03	5.4	39.3	32.1	23.2	0.02	11.1	22.2	22.2	44.5
D15	HLA-A24:AFP357	0.02	0	5.6	85.9	8.5	0.01	0	5.9	88.2	5.9
D1	HLA-A24:AFP403	0.02	2.8	19.4	50	27.8	0.03	4.2	12.5	77.1	6.2
D2	HLA-A24:AFP403	0.02	1.9	7.4	83.3	7.4	0.02	5.4	21.6	59.5	13.5
D3	HLA-A24:AFP403	0.01	38.5	30.8	15.4	15.3	0.01	31.2	12.5	12.5	43.8
D4	HLA-A24:AFP403	0.01	0	68.4	15.8	15.8	0.03	0	69.2	23.1	7.7
D5	HLA-A24:AFP403	0.02	7.4	40.7	51.9	0	0.01	10	20	60	10
D6	HLA-A24:AFP403	0.02	22.2	11.1	44.4	22.3	0.01	27.8	22.2	33.3	16.7
D7	HLA-A24:AFP403	0.04	0	50	50	0	0.01	0	63.6	9.1	27.3
D8	HLA-A24:AFP403	0.02	0	71.4	0	28.6	0.01	14.3	14.3	14.3	57.1
D9	HLA-A24:AFP403	0.02	5	60	30	5	0.01	0	62.1	24.1	13.8
D11	HLA-A24:AFP403	ND	ND	ND	ND	ND	ND	ND	ND	ND	ND
D13	HLA-A24:AFP403	ND	ND	ND	ND	ND	ND	ND	ND	ND	ND
D14	HLA-A24:AFP403	0.01	0	40.7	29.6	29.7	0.02	10.5	15.8	15.8	57.9
D15	HLA-A24:AFP403	ND	ND	ND	ND	ND	ND	ND	ND	ND	ND
E3	HLA-A24:MRP3765	0.05	2.6	30.2	44.8	22.4	0.13	0.6	38.9	42.8	17.7
E4	HLA-A24:MRP3765	0.01	16.7	16.7	58.3	8.3	0.01	0	16.7	83.3	0
E6	HLA-A24:MRP3765	0.03	5.8	38.4	47.7	8.1	0.05	7.3	53.2	33.9	5.6
E10	HLA-A24:MRP3765	0.07	4.4	19.5	52.2	23.9	0.04	2.1	12.8	48.9	36.2
E12	HLA-A24:MRP3765	0.02	40.5	18.9	24.3	16.3	0.19	1	69.3	29.1	0.6

## Sheet: Figure 2h-i
PBMC dodnor	Survival duration (year)	PFS duration (year)	%CTLA-4+ in tetramer+	%PD-1+ in tetramer+
A1	5.16359	0.580424	33.3	66.7
A2	10.0233	1.87817	11.1	37
A4	9.85352	1.84531	9.1	31.8
A7	3.58932	1.56605	32.1	65.4
A8	8.59411	1.74401	0	33.3
A10	2.97878	0.835044	41.5	77.4

## Sheet: Figure 3
PBMC donor	Sample	Peptide	HIVenv		Preculture (–)		Preculture (+)
A1	1-year	hTERT461	0	0	1	0	15	11
A2	1-year	hTERT461	0	0	7	7	142	187
A3	1-year	hTERT461	0	0	5	7	66	49
A4	1-year	hTERT461	9	9	21	37	45	52
A5	1-year	hTERT461	2	0	0	3	95	118
A6	1-year	hTERT461	ND	ND	ND	ND	ND	ND
A8	1-year	hTERT461	2.5	1.5	8.5	6.5	80	136
A14	1-year	hTERT461	0	0	6	7	30	blank
B7	1-year	SART2899	3.5	-2.5	0.5	-0.5	1	1
B9	1-year	SART2899	10	6	2	0	2	7
B10	1-year	SART2899	0	0	0	0	1	blank
B11	1-year	SART2899	0	0	0	0	23	blank
C1	1-year	SART3109	0	3	0	1	32	8
C2	1-year	SART3109	0	0	0	0	2	0
C4	1-year	SART3109	0	0	6	0	50	117
C5	1-year	SART3109	11	3	5	0	3	blank
D1	1-year	AFP357	0.5	blank	0	4.5	47	56
D3	1-year	AFP357	0	blank	20.5	16.5	16	17
D9	1-year	AFP357	ND	ND	ND	ND	ND	ND
D12	1-year	AFP357	ND	ND	ND	ND	ND	ND
D15	1-year	AFP357	0	blank	0.5	1.5	41	blank
D1	1-year	AFP403	0.5	blank	2.5	7.5	225	248
D3	1-year	AFP403	0	blank	17.5	7.5	26	27
D9	1-year	AFP403	ND	ND	ND	ND	ND	ND
D12	1-year	AFP403	ND	ND	ND	ND	ND	ND
D15	1-year	AFP403	0	blank	0.5	0.5	66	50
E1	1-year	MRP765	ND	ND	ND	ND	ND	ND
E6	1-year	MRP765	5	0	9	0	0	0
E7	1-year	MRP765	ND	ND	ND	ND	ND	ND
E9	1-year	MRP765	ND	ND	ND	ND	ND	ND
E12	1-year	MRP765	ND	ND	ND	ND	ND	ND
A1	5-year	hTERT461	0	0	0	0	0	1
A2	5-year	hTERT461	4.5	0.5	35.5	28.5	59	105
A3	5-year	hTERT461	0	0	12	14	54	85
A4	5-year	hTERT461	5	11	14	12	30	31
A5	5-year	hTERT461	0	0	0	0	2	3
A6	5-year	hTERT461	ND	ND	ND	ND	ND	ND
A8	5-year	hTERT461	ND	ND	ND	ND	ND	ND
A14	5-year	hTERT461	1.5	0	0.5	2.5	0	0
B7	5-year	SART2899	ND	ND	ND	ND	ND	ND
B9	5-year	SART2899	ND	ND	ND	ND	ND	ND
B10	5-year	SART2899	ND	ND	ND	ND	ND	ND
B11	5-year	SART2899	0	1	1	1	1	blank
C1	5-year	SART3109	ND	ND	ND	ND	ND	ND
C2	5-year	SART3109	ND	ND	ND	ND	ND	ND
C4	5-year	SART3109	1	0	0	1	23	48
C5	5-year	SART3109	ND	ND	ND	ND	ND	ND
D1	5-year	AFP357	ND	ND	ND	ND	ND	ND
D3	5-year	AFP357	1	blank	11	8	33	14
D9	5-year	AFP357	ND	ND	ND	ND	ND	ND
D12	5-year	AFP357	ND	ND	ND	ND	ND	ND
D15	5-year	AFP357	ND	ND	ND	ND	ND	ND
D1	5-year	AFP403	ND	ND	ND	ND	ND	ND
D3	5-year	AFP403	1	blank	7	9	24	39
D9	5-year	AFP403	ND	ND	ND	ND	ND	ND
D12	5-year	AFP403	ND	ND	ND	ND	ND	ND
D15	5-year	AFP403	ND	ND	ND	ND	ND	ND
A2	10-year	hTERT461	0	6.5	17.5	13.5	27	33
A4	10-year	hTERT461	-5	-1	18	24	6	3
A6	10-year	hTERT461	1	9	16	14	64	57
A8	10-year	hTERT461	1.5	4.5	24.5	18.5	168	118
D3	10-year	AFP357	9	blank	18	19	30	28
D3	10-year	AFP403	9	blank	24	8	38	29

## Sheet: Figure 4a
PBMC dodnor	TCR	Detected number of cells
		1-year	5-year
A2	A2.57	13	0
	A2.80	1	0
	A2.112	56	3
D3	D3.2	66	0
	D3.14	1	0
	D3.16	4	16

## Sheet: Figure 4b
	TCR	E/T ratio	Target peptide
			HIV			hTERT461
	A2.57	100	0.0164506	0.0120382	0.0125759	0.390978	0.391801	0.400981
		50	0.0183045	0.00643933	0.009109	0.323444	0.309948	0.312618
		25	0.00499326	0.00553091	0.00497473	0.178939	0.197062	0.19174
	A2.80	100	0.0259056	0.0281118	0.0255163	0.359451	0.412228	0.368028
		50	0.017359	0.0240332	0.0188422	0.289064	0.259933	0.229906
		25	0.00367697	0.0140405	0.0221792	0.143462	0.155861	0.142365
	A2.57	100	0.0318197	0.0255163	0.0186753	0.36843	0.369473	0.361262
		50	0.0192871	0.0129466	0.0231247	0.285937	0.257007	0.254282
		25	0.00605001	0.00884945	0.0118157	0.152789	0.154746	0.154215

## Sheet: Figure 4c
		TCR
		GFP-mock	AFP1-2	AFP1-14	AFP1-16
%Viability	Ex1	70.8285	71.5828	48.936	67.9515
		75.0598	78.6472	55.9821	59.7139
		67.4802	77.5802	54.7495	45.7893
	Ex2	77.1757	80.8389	64.5097	70.3944
		82.9292	76.8652	54.5135	53.2041
		89.2208	66.8276	54.8446	73.1162

## Sheet: Figure 4e g
			Ex1					Ex2
			TCR					TCR
		Time (min)	CMV	D2.14			Time (min)	CMV	D2.14
	%dead cells	0	2.9	2.8			0	0	0
		50	3.7	4			50	2.88462	5.02513
		100	5.3	9.2			100	9.13462	25.1256
		150	9.4	21.1			150	35.0962	41.7085
		200	20.8	44.6			200	49.5192	54.2714
		250	38.4	82.1			250	54.8077	71.8593
			Ex1					Ex2
		Time (min)	TCR				Time (min)	TCR
			CMV	A2.57	A2.80			CMV	A2.57	A2.80
	%dead cells	0	0	0	0.7		0	0.505051	0	0
		50	0.6	0.7	0.7		50	2.0202	10	0
		100	0.6	2	0.7		100	2.52525	19.2857	3.4965
		150	1.2	2	3.6		150	5.05051	30	10.4895
		200	4.2	2.6	5.8		200	9.59596	38.5714	20.2797
		250	7.7	21.2	13.7		250	23.2323	52.1429	32.8671

## Sheet: Figure 5
FeatureName	Y1_CL2 Log2FoldChange	P-Value		FeatureName	Y5_CL2 Log2FoldChange	P-Value
TRBV3-1	-2.43655	4.8704e-06		LTB	3.12226	1.81216e-24
GZMK	2.19459	5.78259e-06		GNLY	-3.2431	2.17029e-16
PRSS23	-3.07719	8.13673e-06		NKG7	-2.86746	2.43613e-16
GZMB	-1.90807	4.04054e-05		IL7R	2.19216	1.98199e-12
TRAV8-6	-2.35353	4.04054e-05		NOSIP	2.15932	1.10752e-11
ZNF683	-2.30416	9.54186e-05		CST7	-2.00015	2.84621e-08
FGFBP2	-1.60461	0.00107811		CCL5	-1.8397	1.56865e-07
TRGV10	-2.35112	0.00842618		SELL	1.8525	1.56865e-07
GPR183	1.89243	0.00853479		CTSW	-1.76881	1.38457e-06
HCK	2.59837	0.012305		JUNB	1.35921	4.97261e-05
MS4A6A	2.58354	0.0144338		RPS3A	1.20033	0.000358505
HK3	3.94517	0.0144338		ITGB2	-1.37057	0.000583464
COTL1	1.15475	0.0177106		LDHB	1.17924	0.000764143
TRGV3	-2.34023	0.0356458		LITAF	-1.32726	0.000954013
LILRB2	2.77198	0.0465705		JUN	1.1725	0.00175161
SLC11A1	2.13782	0.0472166		HLA-DPA1	-1.27625	0.00209494
NAPRT	2.39674	0.0622697		HLA-DPB1	-1.25206	0.00259045
PRAM1	3.05209	0.065564		FOS	1.09969	0.00492522
NKG7	-1.10195	0.0695618		SRGN	-1.07294	0.0146401
HLA-DQB1	1.27809	0.0695618		NFKBIA	0.958651	0.0229706
RAB32	2.8297	0.0708149		SH3BGRL3	-0.9586	0.0300479
EEPD1	4.41466	0.071309		LEPROTL1	0.891165	0.0358203
FCGRT	1.49849	0.0809244		ARPC2	-0.971805	0.0360503
LGALS3	1.55668	0.0891949		S100A6	-0.951444	0.0361583
COL6A2	-2.02828	0.109811		CYBA	-0.945434	0.0371535
GZMH	-1.11446	0.117495		CD99	-0.94137	0.0444663
HMOX1	2.19893	0.117495		EEF1B2	0.828053	0.0464524
TBXAS1	2.17762	0.123993		RPS8	0.813562	0.0506183
PROK2	-2.69387	0.128032		SNHG8	0.836799	0.0557577
CCDC50	2.56666	0.128503		CD8A	-0.914237	0.0563793
LGALS9	1.62325	0.137611		RPS5	0.803301	0.0565725
STAM	1.69219	0.146961		HCST	-0.881955	0.0737045
LRRC25	2.46713	0.146961		S100A4	-0.854449	0.0768381
TRBV10-2	3.79932	0.147895		SMDT1	0.794497	0.0780622
ITM2A	1.13262	0.180681		RPL13	0.761461	0.0819505
KLRD1	-1.18989	0.187484		LSP1	-0.868539	0.0852015
LST1	1.93395	0.187484		CD74	-0.868992	0.0974832
NR4A3	2.17073	0.193951		RPLP0	0.742659	0.100137
MAF	1.49999	0.194237		RPLP1	0.733882	0.106621
NBPF10	1.75169	0.195935		CLIC1	-0.848682	0.106621
MARCKS	1.93661	0.198608		PFN1	-0.778616	0.136804
TKT	1.09851	0.200073		RPL4	0.706608	0.145315
CDA	2.16227	0.200073		RPS13	0.69188	0.15259
CD4	2.16227	0.200073		PTPRC	-0.780444	0.169211
SLC7A7	2.24473	0.200073		RPS12	0.677699	0.17068
HAPLN3	1.9817	0.200073		RPL32	0.676445	0.170981
POU2F2	1.38912	0.203752		FXYD5	0.687253	0.17271
HHEX	3.41466	0.204065		MYL6	-0.745724	0.175084
PLD4	3.41466	0.204065		EIF3E	0.697846	0.176137
HLA-DMA	1.08277	0.207573		ACTB	-0.735261	0.19098
TIGIT	1.67537	0.219065		RPL8	0.663939	0.191373
CX3CR1	-1.99231	0.229523		CFL1	-0.728046	0.19299
PILRA	1.7683	0.247815		RPL12	0.660693	0.193098
SPI1	1.96094	0.254155		RPS6	0.643815	0.216496
SULT1A1	2.9817	0.254155		RPS18	0.642592	0.216508
CRYBG1	1.27388	0.257944		GZMK	0.791131	0.217887
IGSF6	1.86622	0.257944		RPL34	0.638872	0.220933
ZFHX3	4.05209	0.260097		RPL5	0.64171	0.221736
FKBP3	1.47422	0.260743		HLA-C	-0.696258	0.222714
SMS	1.38224	0.268585		GAPDH	-0.703615	0.224676
GNB4	2.70417	0.271868		RPS28	0.633087	0.22991
KYNU	2.15162	0.29232		RPL11	0.631416	0.23255
PIM2	1.21777	0.294412		SARAF	0.640352	0.238602
TMEM176A	2.24473	0.294412		HINT1	0.640155	0.238602
SYPL1	1.43115	0.333831		TPT1	0.627006	0.240348
ALDH2	2.01027	0.333831		RPL18	0.622796	0.243996
TNFSF13B	1.65977	0.341874		RPL22	0.622068	0.250842
LILRB1	-1.90211	0.343657		RARRES3	-0.714	0.250842
CFD	1.53014	0.343657		CD8B	-0.678632	0.272977
UNC119	1.28036	0.343657		ZFAS1	0.624472	0.273313
ATP6V1A	1.65977	0.343657		RPL36	0.607443	0.277046
MKI67	2.70417	0.343657		PSMB9	-0.699577	0.278232
ODF3B	1.45118	0.355136		CD52	-0.665023	0.282355
KDSR	1.70417	0.357188		TPM3	-0.691423	0.282355
JCHAIN	2.74723	0.357188		IFITM2	-0.685728	0.291546
MAML3	3.24473	0.357188		OAZ1	-0.676266	0.291888
CENPW	3.24473	0.357188		RPL9	0.598016	0.294447
TSHZ2	2.62325	0.357188		PABPC1	0.605553	0.296316
PRDX1	0.940477	0.361484		RPL18A	0.588973	0.311844
FCGR2A	1.8297	0.361484		EEF1A1	0.582239	0.321643
C15orf39	1.8297	0.361484		MYL12B	-0.664835	0.32484
NOP10	1.01473	0.370463		H3F3A	-0.639593	0.329635
NIPA2	1.378	0.370463		SUB1	-0.66489	0.333506
CALHM6	1.55286	0.370463		RPL10	0.577375	0.333751
TRMT1	1.45886	0.370463		ARPC3	-0.652552	0.344597
CD74	0.834102	0.371091		RPL10A	0.574652	0.347138
PRF1	-1.06904	0.389793		RPS25	0.570445	0.351051
NDUFA7	1.378	0.389793		EEF2	0.575296	0.359384
SOCS3	1.59837	0.396304		RPL39	0.565373	0.359688
ZDHHC1	2.8297	0.396304		PPP1R15A	0.593476	0.372495
ISG15	1.11673	0.399804		FTL	-0.622457	0.37364
IZUMO4	2.24473	0.399804		NPM1	0.570673	0.37364
SECTM1	2.38224	0.399804		B2M	-0.605775	0.374043
AC008764.8	2.13782	0.399804		HMGN2	-0.651365	0.379202
IFNAR2	2.24473	0.399804		GSTK1	0.550728	0.387425
ZBTB18	2.56666	0.399804		RACK1	0.546742	0.38929
TRBV7-6	2.30613	0.399804		AL138963.3	0.631208	0.395812
SIRPB1	2.38224	0.399804		CALM1	-0.59163	0.398259
OPN3	2.38224	0.399804		RPL19	0.538283	0.399536
ZDBF2	2.13782	0.399804		GABARAP	-0.60974	0.410881
P2RX1	2.56666	0.399804		RPS23	0.526553	0.421765
ATF3	2.56666	0.399804		RPS2	0.526332	0.424201
EGR1	1.65977	0.413572		RPL3	0.527082	0.424201
DHFR	2.8297	0.427835		RPS21	0.521643	0.433201
ZEB1	1.39674	0.434144		HMGB1	-0.592401	0.436316
ORC5	1.9817	0.435676		RPL29	0.506384	0.476788
KBTBD8	3.8297	0.435676		HLA-B	-0.547515	0.477992
KIF13A	3.8297	0.435676		RPL13A	0.51344	0.481696
TRGV9	3.8297	0.435676		PPIB	-0.576275	0.484076
TET1	3.8297	0.435676		UCP2	-0.583079	0.490283
TNFAIP2	2.36021	0.444025		RPL37	0.497178	0.496403
TMEM14C	1.20726	0.457362		ELOB	-0.568536	0.49803
IRF8	3.56666	0.4672		HSP90AA1	-0.570559	0.507434
CTSS	0.970559	0.469376		RPL7	0.497853	0.510832
CCL4	-1.21222	0.501255		DAZAP2	-0.547027	0.534608
HLA-DRA	1.00072	0.508889		RHOA	-0.544283	0.537559
RGCC	1.08667	0.508889		RPS4X	0.478343	0.540942
CTLA4	2.16227	0.508889		RPLP2	0.477853	0.543244
GSTZ1	2.05209	0.519257		YWHAZ	-0.537649	0.560488
OSTM1	-2.04067	0.524283		VIM	0.484497	0.566438
CYBB	1.43738	0.524283		RPL17	0.479316	0.573223
GMDS	1.34783	0.524283		UBB	-0.52196	0.604131
CFP	1.28655	0.53278		RPL30	0.453452	0.609004
KPNA2	1.35577	0.53701		RPSA	0.45589	0.610249
TSPYL2	1.13782	0.538286		IER2	0.471466	0.614717
APMAP	-1.04157	0.538447		SERP1	0.469208	0.614717
PHACTR2	1.54959	0.538447		TRBC2	-0.524811	0.620643
SNTA1	-2.45571	0.554199		HSP90AB1	0.451771	0.644742
S1PR4	0.887182	0.560648		RPS16	0.441804	0.650399
FOSB	0.975547	0.560648		RPS26	-0.465998	0.65515
SURF2	1.21303	0.568704		PSME1	-0.48565	0.65515
DEK	0.801604	0.571282		TRIR	-0.500103	0.65515
COMMD8	1.20291	0.571282		CD3G	-0.501354	0.65515
AL357054.4	3.05209	0.571539		COX5B	-0.489709	0.660243
GNLY	-0.921512	0.580647		TMSB4X	-0.451388	0.674567
CNN2	0.774625	0.580647		LY6E	-0.478061	0.688281
CYREN	1.74723	0.580647		GUK1	-0.475486	0.693338
ASGR1	2.02234	0.580647		ATP5ME	-0.474577	0.69688
PLXNB2	2.02234	0.580647		MT-CO1	-0.445626	0.697598
CDT1	2.02234	0.580647		RPL35A	0.409718	0.698449
BLVRA	1.16879	0.58395		COX7A2	-0.471816	0.69969
ADGRG5	-2.1245	0.58395		CAPZB	-0.472557	0.710009
PMAIP1	1.24473	0.58395		EMP3	-0.461865	0.718289
UBL7	1.10723	0.58395		RPL28	0.400536	0.72566
PTCH1	-3.00319	0.58395		NME2	0.409761	0.725782
LILRA2	1.88216	0.58395		AHNAK	-0.471366	0.733925
ARID3A	1.88216	0.58395		NOP53	0.398032	0.737765
AC097376.2	1.88216	0.58395		RPS27A	0.396202	0.738431
LMO2	2.24473	0.58395		RPL36A	0.401947	0.738431
TRAV2	2.1192	0.58395		HLA-A	-0.425061	0.744662
UBE2E2	2.24473	0.58395		HLA-E	-0.425705	0.747771
CPNE2	1.46713	0.58395		RPS15A	0.389607	0.749756
BASP1	2.65977	0.58395		NDUFA1	-0.44644	0.765883
PHACTR1	2.65977	0.58395		SERF2	-0.419309	0.769052
AP002360.1	2.65977	0.58395		IL32	-0.417738	0.779779
CHST15	2.65977	0.58395		S100A10	-0.422196	0.781037
TLR2	2.41466	0.589138		RPS4Y1	0.387285	0.781457
WDR34	2.41466	0.589138		CD48	0.392103	0.781608
MYBL1	-1.14483	0.589735		RAC2	-0.430884	0.790321
ABCD4	-1.92519	0.611794		CHCHD2	-0.430124	0.79347
BRI3	0.878606	0.61857		RPS9	0.37531	0.80635
ZNF276	-1.42987	0.61857		RPL41	0.371132	0.808665
NINJ2	1.56666	0.61857		COX6B1	-0.428159	0.810349
CD8B	-0.787613	0.620745		EIF3L	0.377646	0.812816
FABP5	1.09273	0.620745		UBC	-0.404923	0.816958
DUSP2	0.744963	0.6258		RPL38	0.365521	0.827914
NAP1L1	0.748209	0.6258		ANXA1	-0.419469	0.832345
ARL4A	1.00595	0.6258		HNRNPA2B1	-0.412748	0.839979
PLSCR1	1.04038	0.6258		FYB1	-0.411276	0.852924
NAMPT	1.10387	0.6258		RPL14	0.34986	0.860911
TRBV7-3	2.22398	0.6258		EIF4B	0.3538	0.860911
C5AR1	1.6073	0.6258		SUMO2	-0.397428	0.868994
SGK1	1.36021	0.6258		RPS3	0.341904	0.877498
AIFM1	1.94517	0.6258		CALM2	-0.399222	0.881864
MED11	1.94517	0.6258		ARHGDIB	-0.369938	0.889707
SIRPG	1.4792	0.6258		COTL1	-0.397122	0.911809
SLC31A2	2.24473	0.628076		CD3D	-0.379591	0.922228
AP1S2	1.01027	0.639968		RPS14	0.326146	0.925992
IFI30	1.54639	0.648936		RPS29	0.326656	0.925992
GBP2	0.903697	0.650534		UBL5	-0.376275	0.929412
GRN	1.17762	0.650534		PPIA	-0.347053	0.945251
PTMS	-1.17422	0.655904		TMSB10	-0.338856	0.945642
NEAT1	0.811354	0.672107		RPL6	0.311954	0.945642
MZB1	2.41466	0.673911		COX6A1	-0.364734	0.945642
APAF1	-2.39912	0.6769		RBM3	-0.36085	0.945642
MCM5	1.42161	0.678196		LCK	-0.364734	0.945906
LRRC8B	1.73016	0.682648		ARF1	-0.354298	0.965864
PPP1R14A	4.05209	0.686883		ATP5MD	-0.352538	0.96825
ASPSCR1	1.30132	0.728765		SRP14	-0.343313	0.971204
UBE2M	1.94517	0.728765		CORO1A	-0.344889	0.975982
DENND1B	1.52484	0.732176		EIF3H	0.299956	0.980143
PARVB	1.52484	0.732176		PRR13	-0.3469	0.98574
RGS1	1.14285	0.732306		HNRNPDL	-0.340638	0.98649
SAT1	0.749568	0.739877		RPL24	0.29542	0.988364
MAFB	1.57915	0.739877		RPS15	0.281355	0.990078
DOCK5	-2.92519	0.739877		MT-ND3	0.267619	0.990078
MEF2A	1.30613	0.739877		RPL21	0.291218	0.990078
RTP5	2.24473	0.739877		RPL27	0.277562	0.990078
MCTP1	3.56666	0.739877		H3F3B	-0.294607	0.990078
CPNE5	3.56666	0.739877		ATP5F1E	-0.294938	0.990078
DST	3.56666	0.739877		RPL27A	0.278786	0.990078
TLR7	3.56666	0.739877		RPL31	0.266793	0.990078
TTC9	3.56666	0.739877		DUSP1	0.301301	0.990078
TOX2	3.56666	0.739877		MT-ND5	-0.303021	0.990078
RASGRP4	3.56666	0.739877		COX7C	0.27706	0.990078
C21orf62-AS1	3.56666	0.739877		TOMM7	0.291177	0.990078
RFFL	1.24473	0.751848		C12orf57	0.26496	0.990078
XPOT	-1.71874	0.759298		YWHAB	-0.314655	0.990078
GNG5	0.718875	0.764358		COX6C	-0.303333	0.990078
HIST1H3H	2.44637	0.764358		UXT	0.293459	0.990078
SPATS2	1.77525	0.764358		RPS11	0.262843	0.991828
TRBV6-4	4.70417	0.764358		RPS27	0.228571	1
MRPS12	0.950287	0.766646		MALAT1	-0.208459	1
ZFP36	0.680497	0.770577		MT-CO2	-0.188244	1
GBP4	1.02234	0.770577		RPS19	0.253016	1
DUSP6	1.4052	0.776678		RPL7A	0.235371	1
SCARB2	1.54429	0.78383		RPS7	0.159071	1
ATP13A2	1.54429	0.78383		FAU	0.147779	1
ACTG1	0.667884	0.79475		RPS24	0.117903	1
NFKBIZ	0.932144	0.79475		MT-ATP6	-0.129841	1
EFHD2	-0.81089	0.80013		MT-CO3	-0.119739	1
HLA-DRB5	0.709575	0.80013		MT-CYB	-0.0958288	1
LEPROTL1	0.670113	0.80013		RPL26	0.120111	1
TBX21	-0.970279	0.80013		MT-ND4L	0.00688683	1
C1orf21	-0.938866	0.80013		RPL23A	0.157999	1
RASGRP2	0.757547	0.80013		RPL15	0.255197	1
NR4A2	0.771981	0.80013		RPL35	0.196563	1
TRBV28	1.082	0.80013		EIF1	-0.0494013	1
TALDO1	0.829696	0.80013		PTMA	-0.144614	1
PER1	0.884838	0.80013		NACA	0.194105	1
SPG11	-1.41823	0.80013		FTH1	-0.0958962	1
LTA4H	0.9817	0.80013		RPL37A	0.246106	1
ELMO1	0.9817	0.80013		UBA52	0.223447	1
CTSZ	1.04679	0.80013		MT-ND1	0.0763383	1
FAM120AOS	1.08427	0.80013		IFITM1	-0.258248	1
ATL1	-1.97766	0.80013		ZFP36L2	0.167118	1
PELI1	1.02234	0.80013		EEF1D	0.0698617	1
RAB11FIP5	-1.97766	0.80013		ACTG1	-0.188657	1
CSF3R	1.6073	0.80013		MT-ND4	0.0790813	1
PRKCD	1.24473	0.80013		MT-ND2	0.195529	1
TATDN1	1.18815	0.80013		BTG1	0.250308	1
AC093495.1	-2.75527	0.80013		HNRNPA1	0.210364	1
OAS1	1.41466	0.80013		MT-ATP8	-0.192833	1
SMIM25	1.75931	0.80013		BTF3	0.204953	1
ZNF682	1.41466	0.80013		PFDN5	0.124799	1
DIMT1	1.31512	0.80013		MTRNR2L12	-0.0877213	1
HMGB3	1.77525	0.80013		CD3E	-0.277754	1
IFIT3	1.9817	0.80013		MYL12A	-0.218875	1
GFPT2	1.9817	0.80013		ZFP36	0.256696	1
RASSF4	2.09273	0.80013		TSC22D3	-0.206383	1
SPART	1.8297	0.80013		COX4I1	-0.0839441	1
SULF2	2.24473	0.80013		RPL36AL	0.0445761	1
MTMR11	2.24473	0.80013		TMA7	-0.230521	1
CEP70	2.24473	0.80013		PNRC1	-0.172025	1
SLC25A29	2.09273	0.80013		ATP5MG	0.0286902	1
PTRH2	1.8297	0.80013		TXNIP	0.0526024	1
SIGLEC10	2.24473	0.80013		SLC25A6	0.153968	1
CYP27A1	2.46713	0.80013		DDX5	-0.206541	1
PRDM8	2.46713	0.80013		HSPA8	0.234084	1
CSF2RA	2.46713	0.80013		COMMD6	0.201999	1
CYSLTR1	2.24473	0.80013		MIF	0.0547541	1
ENTPD1	2.46713	0.80013		KLF2	-0.0188814	1
CLMN	2.46713	0.80013		RPL23	0.205197	1
SEMA4A	2.8297	0.80013		ITM2B	0.034451	1
BATF3	2.8297	0.80013		ATP5MC2	-0.269338	1
EDARADD	2.24473	0.80013		LAPTM5	-0.285064	1
AC073195.1	2.8297	0.80013		UQCRB	-0.0685723	1
CCDC141	2.46713	0.80013		YBX1	-0.205096	1
DROSHA	2.46713	0.80013		KLF6	-0.304377	1
HIST1H2BB	2.24473	0.80013		AES	0.107315	1
ABCA1	2.8297	0.80013		TAGLN2	-0.0998267	1
SLC37A4	2.8297	0.80013		CD37	-0.114584	1
SLC24A4	2.8297	0.80013		SNRPD2	-0.0245524	1
RARA-AS1	2.8297	0.80013		CIRBP	-0.065669	1
SLC25A19	2.46713	0.80013		EIF3K	-0.0038449	1
TPX2	2.8297	0.80013		PPDPF	0.175959	1
LILRA1	2.8297	0.80013		EIF3F	0.124047	1
PDCD1	2.09273	0.80013		LIMD2	0.0907617	1
HACD1	2.8297	0.80013		CCNI	0.009662	1
FCRL6	-1.04067	0.80085		OST4	-0.018521	1
EVI2B	0.882164	0.802236		TNFAIP3	0.144421	1
SVBP	0.955227	0.806186		DUSP2	-0.201411	1
ETV6	1.02792	0.806186		EVL	-0.149085	1
NCF1	1.00867	0.806186		SSR4	-0.0530555	1
PLEKHG3	-1.92519	0.806186		SSR2	0.0416495	1
ITGAX	2.15162	0.806186		CNBP	-0.0480137	1
AC005842.1	2.8297	0.806186		ATP6V1G1	0.102078	1
CMTM7	0.807048	0.808477		UQCR11	-0.271924	1
HEG1	-2.2147	0.811031		CD7	0.0585401	1
RGS10	0.679137	0.820675		GPSM3	-0.075634	1
PTGER2	-1.36013	0.820675		HIST1H4C	0.0662999	1
DNMT1	0.905247	0.820675		NDUFA4	-0.0795034	1
BCL2A1	0.935406	0.820675		CD69	0.181608	1
NDUFA11	0.91668	0.820675		EDF1	-0.0245747	1
WARS	0.970559	0.820675		CXCR4	-0.0233829	1
NEPRO	1.06965	0.820675		GMFG	-0.214824	1
PDCD4-AS1	1.65977	0.820675		PCBP1	0.0353334	1
PRPF38A	1.06965	0.831464		DNAJB1	0.157014	1
ZNF227	1.89681	0.831464		HIGD2A	-0.238091	1
ROGDI	1.89681	0.831464		SON	-0.15541	1
PPP1R3F	1.89681	0.831464		EIF3G	0.24543	1
PPM1G	0.78376	0.83628		APRT	0.104269	1
RGS3	-1.79966	0.83628		SRSF7	-0.205744	1
AC097534.2	2.46713	0.83628		CNN2	-0.0111581	1
HLA-DRB1	0.664052	0.849396		SKP1	-0.169542	1
EEF1AKMT2	-1.26623	0.852693		ERP29	0.0830298	1
HIST1H3F	3.39674	0.852693		MZT2B	0.0332568	1
DUSP1	0.622142	0.857401		SRSF5	-0.0171188	1
DDX21	0.726498	0.857401		RPS20	0.24257	1
FOS	0.703239	0.859263		SLC25A3	-0.0255274	1
CST3	1.41902	0.859263		SOD1	0.105301	1
TTC38	-1.11282	0.859263		ANP32B	0.220229	1
FAM169A	-1.84273	0.859263		ATP5F1D	-0.0327005	1
TIMP2	1.59266	0.859263		UBE2D3	-0.00376022	1
CCR1	1.65977	0.859263		ALDOA	-0.121307	1
CES1	1.65977	0.859263		GYPC	0.126526	1
CNNM3	1.59266	0.859263		SLC25A5	-0.292813	1
ZNRF2	1.65977	0.859263		UQCRH	-0.126737	1
RBBP8	1.65977	0.859263		SEC61B	-0.0705045	1
HIVEP1	1.65977	0.859263		HMGN1	-0.163035	1
STAG3	1.65977	0.859263		HNRNPA0	0.184605	1
NUP188	1.65977	0.859263		NDUFB11	-0.134829	1
BICD1	2.8297	0.859263		ARL6IP5	-0.171501	1
CPPED1	1.45118	0.865657
C19orf38	1.45118	0.865657
LGALS2	1.45118	0.865657
DCBLD1	2.24473	0.865657
AC027644.3	1.65977	0.868635
NUFIP1	-1.60326	0.870826
TRMT61B	1.09789	0.870826
TPRA1	-2.34023	0.873731
CD86	1.32274	0.873731
DNPH1	1.06416	0.873731
RREB1	1.32274	0.873731
KIAA0232	1.32274	0.873731
HTD2	-2.75527	0.873731
WDTC1	-1.34023	0.877025
PDP1	1.4052	0.898431
SELENOH	0.707361	0.905476
C20orf27	0.909131	0.905476
FBXL22	1.89681	0.905476
CEBPD	1.13431	0.918852
PSMD12	-1.07719	0.922345
LGALS8	0.955227	0.922345
SOX13	-2.56262	0.922345
NMUR1	-2.56262	0.922345
TP53I11	2.46713	0.922345
FTH1	0.601598	0.947745
S100A11	0.697573	0.947745
TENT5C	0.787052	0.947745
MPG	0.859444	0.947745
AP3B1	-1.16335	0.947745
PECAM1	0.962334	0.947745
TBC1D20	1.1337	0.947745
ATL3	-1.97766	0.947745
UBXN8	-2.66216	0.947745
ZNF414	1.18333	0.947745
ACTA2	-2.66216	0.947745
DTYMK	1.43738	0.947745
BICRA	1.54429	0.947745
CAPRIN2	-2.66216	0.947745
RAD18	1.70417	0.947745
LAT2	1.70417	0.947745
MAP4K3	-2.75527	0.947745
GM2A	1.70417	0.947745
GPR107	1.70417	0.947745
ATP2B1-AS1	0.759307	0.951136
CSF1R	2.30886	0.951136
CAMKK2	1.46713	0.951136
CLEC7A	1.24473	0.95724
TSEN54	-0.794085	0.968949
AIF1	1.20242	0.968949
TYMP	0.829696	0.968949
SERPINA1	1.52484	0.968949
PTGDS	-1.39912	0.968949
HAUS1	1.18584	0.968949
KIF19	-2.14758	0.968949
SDCCAG8	1.17762	0.968949
PAXIP1-AS2	-2.66216	0.968949
PLBD1	1.62325	0.968949
GALNT7	1.62325	0.968949
SLC25A28	1.62325	0.968949
IGHV3-64	5.63705	0.968949
MCUB	0.667189	0.973806
FUT11	-1.07719	0.973806
MOSPD3	1.05832	0.979701
KDM6B	1.24473	0.979701
STAG2	0.829696	0.983593
MALAT1	-0.21816	1
B2M	-0.139985	1
RPS27	-0.266537	1
RPL41	-0.133454	1
EEF1A1	-0.149398	1
RPL10	-0.173244	1
RPS12	-0.29912	1
MT-CO2	-0.0359839	1
RPL30	-0.265763	1
RPS15A	-0.173897	1
RPL28	-0.0252541	1
MT-CO1	-0.0607891	1
RPL39	-0.127223	1
RPLP1	0.101558	1
TMSB4X	0.120508	1
RPS3	-0.234207	1
RPL34	-0.246897	1
RPL13	-0.124445	1
RPS19	-0.17386	1
RPL32	-0.188946	1
TMSB10	0.150636	1
RPS27A	-0.2502	1
RPS28	-0.104358	1
RPL19	-0.141511	1
HLA-B	-0.0566646	1
RPS14	-0.239332	1
RPS18	-0.152617	1
RPL11	-0.067145	1
RPS23	-0.103931	1
RPL18A	-0.0948923	1
RPS21	-0.148608	1
RPS26	-0.149132	1
RPS15	-0.145783	1
RPS29	-0.0330637	1
HLA-C	-0.155961	1
MT-CYB	-0.162176	1
ACTB	0.480188	1
MT-ATP8	-0.145545	1
RPS7	-0.126283	1
FAU	-0.121976	1
RPS8	-0.0966826	1
MT-ND3	-0.0799624	1
RPL7A	-0.175366	1
RPL37	-0.0638068	1
RPL26	-0.172838	1
RPS4X	-0.142319	1
RPL6	-0.146951	1
MT-CO3	0.0335726	1
CCL5	-0.380446	1
RPL35A	-0.181606	1
RPL29	-0.136431	1
RPS24	-0.0375746	1
RPL14	-0.238354	1
TPT1	-0.105164	1
RPS25	-0.146686	1
MT-ND4L	-0.230018	1
RPS13	-0.0563774	1
FTL	0.496063	1
RPL3	-0.263096	1
RPL18	-0.0717182	1
RPL36	-0.0744523	1
RPL12	-0.0695504	1
S100A4	-0.0770325	1
SH3BGRL3	-0.0266717	1
PTMA	0.0229149	1
RPLP2	-0.0636453	1
RPL8	-0.0411348	1
RPLP0	0.112494	1
RPS6	-0.193985	1
RPS2	-0.0816478	1
RPL23A	-0.208454	1
RPL5	-0.211169	1
NACA	-0.176131	1
EIF1	0.18601	1
RPL21	-0.210333	1
RPL15	-0.131548	1
HLA-A	0.047483	1
PFN1	0.314648	1
MT-ATP6	0.0123637	1
RPS5	-0.140834	1
H3F3B	-0.0506446	1
RPL35	-0.112591	1
RPL24	-0.134711	1
RPS9	-0.125974	1
RPSA	0.0251729	1
RPL9	-0.0496083	1
HLA-E	-0.191	1
S100A6	0.164946	1
GAPDH	0.377791	1
MT-ND1	0.0780663	1
IFITM1	-0.0959757	1
RACK1	-0.0489411	1
RPS16	-0.115518	1
EEF1D	-0.269043	1
ZFP36L2	0.248017	1
RPL37A	-0.0615391	1
RPL10A	-0.16729	1
RPL22	0.0128511	1
CFL1	0.0736748	1
MTRNR2L12	-0.0148709	1
RPL27	-0.175405	1
RPS3A	-0.25072	1
UBA52	0.00311284	1
CD52	-0.0395691	1
ATP5F1E	0.234232	1
CALM1	0.10923	1
EEF1B2	-0.108186	1
ARHGDIB	0.0469195	1
MT-ND4	0.0101924	1
PPIA	0.0988831	1
RPL38	-0.162101	1
PFDN5	-0.181199	1

## Sheet: Table 1-5
Patients	Immunized peptide	Duration(day)	Duration(year)	CTL response	CMV response	cencor=0
A1	hTERT461	1886	5.16359	1	0	1
A2	hTERT461	3991	10.9268	1	1	0
A3	hTERT461	2223	6.08624	1	0	1
A4	hTERT461	3795	10.3901	1	0	0
A5	hTERT461	2654	7.26626	1	0	1
A6	hTERT461	3835	10.4997	1	0	0
A7	hTERT461	1311	3.58932	0	0	1
A8	hTERT461	3594	9.83984	1	0	0
A9	hTERT461	1630	4.4627	0	0	1
A10	hTERT461	1088	2.97878	0	0	1
A11	hTERT461	296	0.810404	0	0	1
A12	hTERT461	1071	2.93224	0	0	1
A13	hTERT461	1099	3.0089	0	0	1
A14	hTERT461	2848	7.7974	1	0	1
B1	SART2899	2023	5.53867	0	0	1
B2	SART2899	1607	4.39973	0	1	0
B3	SART2899	2671	7.3128	0	0	1
B4	SART2899	2145	5.87269	0	0	1
B5	SART2899	2843	7.78371	0	0	1
B6	SART2899	2821	7.72348	0	0	1
B7	SART2899	3185	8.72005	1	0	0
B8	SART2899	1938	5.30595	0	0	1
B9	SART2899	978	2.67762	1	0	1
B10	SART2899	1494	4.09035	1	0	1
B11	SART2899	2220	6.07803	1	0	0
B12	SART2899	1012	2.7707	0	0	1
C1	SART3109	1345	3.68241	1	0	1
C2	SART3109	2376	6.50513	1	1	1
C3	SART3109	2822	7.72621	0	0	0
C4	SART3109	3365	9.21287	1	1	0
C5	SART3109	445	1.21834	1	0	1
C6	SART3109	2203	6.03149	0	0	1
C7	SART3109	2994	8.19713	0	0	0
C8	SART3109	1531	4.19165	0	0	1
C9	SART3109	1581	4.32854	0	0	1
C10	SART3109	1534	4.19986	0	0	1
C11	SART3109	2647	7.24709	0	0	0
C12	SART3109	2910	7.96715	0	0	0
D1	AFP357/AFP403	1289	3.52909	1	0	1
D2	AFP357/AFP403	82	0.224504	0	0	1
D3	AFP357/AFP403	3731	10.2149	1	0	0
D4	AFP357/AFP403	78	0.213552	0	0	1
D5	AFP357/AFP403	185	0.506502	0	1	1
D6	AFP357/AFP403	193	0.528405	0	0	1
D7	AFP357/AFP403	220	0.602327	0	0	1
D8	AFP357/AFP403	169	0.462697	0	0	1
D9	AFP357/AFP403	166	0.454483	1	0	1
D10	AFP357/AFP403	380	1.04038	0	0	1
D11	AFP357/AFP403	195	0.533881	0	0	1
D12	AFP357/AFP403	309	0.845996	1	0	1
D13	AFP357/AFP403	572	1.56605	0	0	1
D14	AFP357/AFP403	102	0.279261	0	0	1
D15	AFP357/AFP403	504	1.37988	1	1	1
E1	MRP765	272	0.744695	1	1	1
E2	MRP765	416	1.13895	0	1	1
E3	MRP765	514	1.40726	0	0	1
E4	MRP765	938	2.5681	0	0	1
E5	MRP765	561	1.53593	0	1	1
E6	MRP765	552	1.51129	1	0	1
E7	MRP765	454	1.24298	1	0	1
E8	MRP765	47	0.128679	0	ND	1
E9	MRP765	105	0.287474	0	0	1
E10	MRP765	340	0.930869	0	0	1
E11	MRP765	586	1.60438	0	1	1
E12	MRP765	333	0.911704	1	0	1

[truncated: 6 more sheets: Supplementary Figure 1, Supplementary Figure 5, Supplementary Figure 6, Supplementary Figure 7b, Supplementary Figure 8, Supplementary Figure 9]
